# Supplementary material for: Genomically Selected Genes Associated with a High Rate of Egg Production in Puan Panjiang Black-Bone Chickens
Source: Animals (Basel). 2025 Jan 27;15(3):363. doi: 10.3390/ani15030363 (PMC11816201; doi:10.3390/ani15030363)
Supplement: Supplementary file 1 [file animals-15-00363-s001.zip]

Archive with 4 entries (3 files):
- Table S1-S3/
- Table S1-S3/Table S1 Data summary of genome resequencing.xlsx
- Table S1-S3/Table S2 Categorization of SNPs for HEP and LEP groups.xlsx
- Table S1-S3/Table S3 Data summary of transcriptome sequencing.xlsx
