# Supplementary material for: Genomically Selected Genes Associated with a High Rate of Egg Production in Puan Panjiang Black-Bone Chickens
Source: Animals (Basel). 2025 Jan 27;15(3):363. doi: 10.3390/ani15030363 (PMC11816201; doi:10.3390/ani15030363)
Supplement: Supplementary file 1 [file animals-15-00363-s001.zip › Table S1-S3/Table S1 Data summary of genome resequencing.xlsx]

## Sheet: Table S1 
Table S1. Data summary of genome resequencing.
Sample	Raw Reads Number	Clean Reads Number	Raw Base(G)	Clean Base(G)	Effective(%)	Low-quality Reads Number	Low-quality Reads Rate(%)	Ns Reads Number	Ns Reads Rate(%)	Adapter Polluted Reads Number	Adapter Polluted Reads Rate(%)	Raw Q30 Bases Rate(%)	Clean Q30 Bases Rate(%)	Raw GC percent(%)	Clean GC percent(%)
HEP_1	156535986	154190242	23.4804	23.1285	98.5	0	0	34	0	2345710	1.5	96.07	96.05	42.21	42.18
HEP_2	154634518	152009198	23.1952	22.8014	98.3	0	0	26	0	2625294	1.7	96.47	96.44	42.19	42.16
HEP_3	150304414	147981752	22.5457	22.1973	98.45	0	0	40	0	2322622	1.55	95.92	95.89	42.22	42.2
HEP_4	153234120	151329296	22.9851	22.6994	98.76	0	0	38	0	1904786	1.24	96	95.98	42.17	42.15
HEP_5	162818390	159540774	24.4228	23.9311	97.99	0	0	24	0	3277592	2.01	96.51	96.48	41.95	41.91
HEP_6	161206896	158753390	24.181	23.813	98.48	0	0	30	0	2453476	1.52	96.25	96.22	42.25	42.22
HEP_7	160304582	157576204	24.0457	23.6364	98.3	0	0	26	0	2728352	1.7	96.1	96.07	42.25	42.22
HEP_8	151781370	149646014	22.7672	22.4469	98.59	0	0	28	0	2135328	1.41	95.58	95.55	42.21	42.19
HEP_9	152452194	150250112	22.8678	22.5375	98.56	0	0	32	0	2202050	1.44	96.12	96.09	43.05	43.03
HEP_10	151098564	149057980	22.6648	22.3587	98.65	0	0	30	0	2040554	1.35	95.65	95.63	42.14	42.12
HEP_11	155576196	153434872	23.3364	23.0152	98.62	0	0	30	0	2141294	1.38	95.98	95.95	42.52	42.5
HEP_12	154102778	151721592	23.1154	22.7582	98.45	0	0	26	0	2381160	1.55	95.94	95.92	42.47	42.44
HEP_13	154528276	151978666	23.1792	22.7968	98.35	0	0	20	0	2549590	1.65	96.28	96.25	42.05	42.02
HEP_14	157412240	153765242	23.6118	23.0648	97.68	0	0	34	0	3646964	2.32	96.37	96.33	42.08	42.03
HEP_15	152744932	149117408	22.9117	22.3676	97.63	0	0	32	0	3627492	2.37	96.31	96.27	41.9	41.84
HEP_16	160923152	158394220	24.1385	23.7591	98.43	0	0	26	0	2528906	1.57	96.5	96.48	42.02	42
HEP_17	162342472	159832970	24.3514	23.9749	98.45	0	0	30	0	2509472	1.55	96.68	96.66	42.09	42.07
HEP_18	158395376	156452878	23.7593	23.4679	98.77	0	0	30	0	1942468	1.23	96.63	96.61	42.12	42.1
HEP_19	154203620	151898000	23.1305	22.7847	98.5	0	0	36	0	2305584	1.5	96.59	96.57	41.99	41.97
HEP_20	162385000	159967058	24.3577	23.9951	98.51	0	0	32	0	2417910	1.49	96.34	96.32	42.25	42.23
HEP_21	158601718	155360660	23.7903	23.3041	97.96	0	0	36	0	3241022	2.04	96.5	96.47	42.16	42.13
HEP_22	157477630	155173736	23.6216	23.2761	98.54	0	0	24	0	2303870	1.46	96.28	96.26	42.39	42.37
HEP_23	153156432	150824246	22.9735	22.6236	98.48	0	0	34	0	2332152	1.52	96.42	96.4	42.34	42.32
HEP_24	148341250	146670302	22.2512	22.0005	98.87	0	0	32	0	1670916	1.13	96.08	96.06	42.48	42.47
HEP_25	158594942	156465604	23.7892	23.4698	98.66	0	0	22	0	2129316	1.34	96.57	96.55	42.2	42.17
HEP_26	148791654	146878204	22.3187	22.0317	98.71	0	0	40	0	1913410	1.29	96.32	96.3	42.46	42.45
HEP_27	154657554	152974722	23.1986	22.9462	98.91	0	0	20	0	1682812	1.09	96.19	96.17	42.58	42.56
HEP_28	157077716	155588736	23.5617	23.3383	99.05	0	0	16	0	1488964	0.95	96.21	96.2	42.05	42.04
HEP_29	157193158	156207946	23.579	23.4312	99.37	0	0	22	0	985190	0.63	95.46	95.45	42.04	42.03
HEP_30	152754062	151873008	22.9131	22.781	99.42	0	0	30	0	881024	0.58	95.82	95.81	42.15	42.14
HEP_31	152056290	151040124	22.8084	22.656	99.33	0	0	14	0	1016152	0.67	95.62	95.61	42.17	42.16
HEP_32	157711544	157006906	23.6567	23.551	99.55	0	0	36	0	704602	0.45	95.5	95.5	42.15	42.15
HEP_33	149521680	148420480	22.4283	22.2631	99.26	0	0	44	0	1101156	0.74	95.83	95.82	42.09	42.08
HEP_34	160939274	159767560	24.1409	23.9651	99.27	0	0	28	0	1171686	0.73	95.76	95.75	42.06	42.05
HEP_35	150790078	149611414	22.6185	22.4417	99.22	0	0	20	0	1178644	0.78	95.39	95.37	42.11	42.1
HEP_36	155843442	154396156	23.3765	23.1594	99.07	0	0	24	0	1447262	0.93	96.21	96.2	42.44	42.43
HEP_37	148798522	147951382	22.3198	22.1927	99.43	0	0	28	0	847112	0.57	95.51	95.51	42.16	42.15
HEP_38	149675666	148791982	22.4513	22.3188	99.41	0	0	28	0	883656	0.59	95.67	95.66	42.37	42.37
HEP_39	154156912	153263294	23.1235	22.9895	99.42	0	0	32	0	893586	0.58	95.78	95.77	42.23	42.23
HEP_40	147511144	146739290	22.1267	22.0109	99.48	0	0	24	0	771830	0.52	95.83	95.82	42.28	42.27
HEP_41	152593646	151309188	22.889	22.6964	99.16	0	0	149602	0.1	1134856	0.74	95	94.99	41.62	41.61
HEP_42	150171266	148917838	22.5257	22.3377	99.17	0	0	126902	0.08	1126526	0.75	94.77	94.76	41.73	41.72
HEP_43	158136300	156683472	23.7204	23.5025	99.08	0	0	147924	0.09	1304904	0.83	94.95	94.94	41.45	41.44
HEP_44	150552642	149371156	22.5829	22.4057	99.22	0	0	180292	0.12	1001194	0.67	95.34	95.34	41.67	41.66
HEP_45	159698280	158456542	23.9547	23.7685	99.22	0	0	165122	0.1	1076616	0.67	94.79	94.78	41.77	41.77
HEP_46	152247804	151279440	22.8372	22.6919	99.36	0	0	106078	0.07	862286	0.57	94.09	94.09	41.92	41.91
HEP_47	153043992	152009068	22.9566	22.8014	99.32	0	0	160780	0.11	874144	0.57	94.93	94.93	41.82	41.81
HEP_48	140945816	140221668	21.1419	21.0333	99.49	0	0	97978	0.07	626170	0.44	93.51	93.5	41.43	41.43
HEP_49	152583384	151376600	22.8875	22.7065	99.21	0	0	151746	0.1	1055038	0.69	95.1	95.1	41.76	41.75
HEP_50	148622390	147305164	22.2934	22.0958	99.11	0	0	124706	0.08	1192520	0.8	94.82	94.81	41.72	41.71
HEP_51	156707498	154866770	23.5061	23.23	98.83	0	0	191178	0.12	1649550	1.05	95.16	95.15	41.52	41.5
HEP_52	155192870	153579802	23.2789	23.037	98.96	0	0	186528	0.12	1426540	0.92	95.22	95.21	41.78	41.77
HEP_53	152969662	151766022	22.9454	22.7649	99.21	0	0	139386	0.09	1064254	0.7	94.76	94.76	41.76	41.75
HEP_54	154569352	153496756	23.1854	23.0245	99.31	0	0	126974	0.08	945622	0.61	94.88	94.88	41.99	41.99
HEP_55	153572008	152627928	23.0358	22.8942	99.39	0	0	138602	0.09	805478	0.52	94.87	94.87	41.75	41.75
LEP_1	151494372	150065706	22.7242	22.5099	99.06	0	0	141054	0.09	1287612	0.85	94.77	94.76	41.73	41.72
LEP_2	159059792	157099422	23.859	23.5649	98.77	0	0	173116	0.11	1787254	1.12	95.42	95.4	41.33	41.31
LEP_3	154771922	152368718	23.2158	22.8553	98.45	0	0	132518	0.09	2270686	1.47	95.08	95.06	41.4	41.38
LEP_4	152072322	150047516	22.8108	22.5071	98.67	0	0	185864	0.12	1838942	1.21	95.36	95.35	41.41	41.39
LEP_5	149059606	147842290	22.3589	22.1763	99.18	0	0	154144	0.1	1063172	0.71	95.14	95.14	41.9	41.9
LEP_6	143554052	142601148	21.5331	21.3902	99.34	0	0	117272	0.08	835632	0.58	94.62	94.61	41.79	41.78
LEP_7	151655644	150524354	22.7483	22.5787	99.25	0	0	166602	0.11	964688	0.64	94.84	94.83	41.89	41.89
LEP_8	145909504	145026764	21.8864	21.754	99.4	0	0	8	0	882732	0.6	96.26	96.25	41.95	41.94
LEP_9	152141678	151266282	22.8213	22.6899	99.42	0	0	10	0	875386	0.58	96.22	96.21	42.04	42.03
LEP_10	154378988	153436486	23.1568	23.0155	99.39	0	0	12	0	942490	0.61	95.77	95.76	41.82	41.82
LEP_11	155212710	154102924	23.2819	23.1154	99.28	0	0	8	0	1109778	0.72	96.22	96.21	41.75	41.74
LEP_12	158075660	155464532	23.7113	23.3197	98.35	0	0	8	0	2611120	1.65	96.6	96.58	41.72	41.69
LEP_13	148843592	147239696	22.3265	22.086	98.92	0	0	30	0	1603866	1.08	95.67	95.66	43.29	43.28
LEP_14	150730324	149672022	22.6095	22.4508	99.3	0	0	6	0	1058296	0.7	95.77	95.75	42.19	42.18
LEP_15	158581640	157613868	23.7872	23.6421	99.39	0	0	14	0	967758	0.61	95.91	95.9	41.7	41.69
LEP_16	151630614	150622514	22.7446	22.5934	99.34	0	0	2	0	1008098	0.66	96.01	96	42.02	42.01
LEP_17	151452242	150232070	22.7178	22.5348	99.19	0	0	20	0	1220152	0.81	96.1	96.09	42.18	42.17
LEP_18	150932350	149776990	22.6399	22.4665	99.23	0	0	4	0	1155356	0.77	96.17	96.15	41.72	41.7
LEP_19	161653742	159692336	24.2481	23.9539	98.79	0	0	36	0	1961370	1.21	96.25	96.23	42.16	42.14
LEP_20	154493018	152604838	23.174	22.8907	98.78	0	0	38	0	1888142	1.22	95.96	95.94	41.92	41.9
LEP_21	152617332	149707688	22.8926	22.4562	98.09	0	0	32	0	2909612	1.91	96.46	96.43	41.89	41.85
LEP_22	160386152	158698076	24.0579	23.8047	98.95	0	0	16	0	1688060	1.05	95.92	95.9	42.28	42.27
LEP_23	149738996	147382230	22.4608	22.1073	98.43	0	0	12	0	2356754	1.57	96.09	96.06	41.96	41.93
LEP_24	161801934	159508988	24.2703	23.9263	98.58	0	0	32	0	2292914	1.42	96.19	96.16	42.13	42.1
LEP_25	149295588	147515720	22.3943	22.1274	98.81	0	0	24	0	1779844	1.19	96.17	96.15	42.01	41.99
LEP_26	154479380	152545192	23.1719	22.8818	98.75	0	0	50	0	1934138	1.25	95.97	95.94	41.93	41.9
LEP_27	152075586	149774062	22.8113	22.4661	98.49	0	0	26	0	2301498	1.51	96.26	96.23	41.84	41.81
LEP_28	151083246	149312944	22.6625	22.3969	98.83	0	0	40	0	1770262	1.17	96.06	96.04	42.31	42.3
LEP_29	151777924	150329462	22.7667	22.5494	99.05	0	0	28	0	1448434	0.95	95.97	95.95	42.05	42.04
LEP_30	159744970	157553486	23.9617	23.633	98.63	0	0	34	0	2191450	1.37	96.36	96.34	41.92	41.9
LEP_31	162256764	159973196	24.3385	23.996	98.59	0	0	78	0	2283490	1.41	95.58	95.56	42.81	42.79
LEP_32	152160730	150409312	22.8241	22.5614	98.85	0	0	42	0	1751376	1.15	96.13	96.11	42.08	42.06
LEP_33	154691422	153052154	23.2037	22.9578	98.94	0	0	32	0	1639236	1.06	95.66	95.64	42.18	42.16
LEP_34	161184736	159305404	24.1777	23.8958	98.83	0	0	38	0	1879294	1.17	96.18	96.16	42.05	42.03
LEP_35	160435648	158873424	24.0653	23.831	99.03	0	0	34	0	1562190	0.97	95.97	95.96	42.31	42.3
LEP_36	160792882	159343484	24.1189	23.9015	99.1	0	0	30	0	1449368	0.9	95.71	95.69	42.2	42.19
LEP_37	150823190	148828742	22.6235	22.3243	98.68	0	0	48	0	1994400	1.32	95.53	95.5	41.73	41.7
LEP_38	149504448	147865174	22.4257	22.1798	98.9	0	0	42	0	1639232	1.1	96.4	96.38	42.58	42.56
LEP_39	153186574	151701894	22.978	22.7553	99.03	0	0	30	0	1484650	0.97	95.59	95.57	41.89	41.88
LEP_40	151895542	150307084	22.7843	22.5461	98.95	0	0	38	0	1588420	1.05	95.97	95.95	42.23	42.21
LEP_41	159136684	157602066	23.8705	23.6403	99.04	0	0	32	0	1534586	0.96	95.5	95.48	42.13	42.12
LEP_42	156405572	154486128	23.4608	23.1729	98.77	0	0	26	0	1919418	1.23	95.86	95.83	42.2	42.18
LEP_43	158580200	157205164	23.787	23.5808	99.13	0	0	42	0	1374994	0.87	95.77	95.75	42.22	42.2
LEP_44	149235950	147984438	22.3854	22.1977	99.16	0	0	20	0	1251492	0.84	95.62	95.6	42.26	42.24
LEP_45	161420758	159489768	24.2131	23.9235	98.8	0	0	28	0	1930962	1.2	95.93	95.91	42.05	42.03
LEP_46	159915128	158000212	23.9873	23.7	98.8	0	0	32	0	1914884	1.2	96.5	96.48	41.91	41.89
LEP_47	153336294	151725380	23.0004	22.7588	98.95	0	0	36	0	1610878	1.05	95.67	95.66	42.01	41.99
LEP_48	157385444	155726560	23.6078	23.359	98.95	0	0	28	0	1658856	1.05	96.01	95.99	42.05	42.03
LEP_49	152033540	150365778	22.805	22.5549	98.9	0	0	30	0	1667732	1.1	95.58	95.56	42.06	42.04
LEP_50	161519950	159599462	24.228	23.9399	98.81	0	0	30	0	1920458	1.19	96.11	96.09	42.22	42.2
LEP_51	157326498	155987196	23.599	23.3981	99.15	0	0	44	0	1339258	0.85	95.88	95.86	42.29	42.28
LEP_52	158487646	156897364	23.7731	23.5346	99	0	0	40	0	1590242	1	96.17	96.15	42.13	42.12
LEP_53	158511196	156721098	23.7767	23.5082	98.87	0	0	46	0	1790052	1.13	95.92	95.91	42.14	42.12
LEP_54	150137030	148834902	22.5206	22.3252	99.13	0	0	18	0	1302110	0.87	96.48	96.47	42.12	42.11
LEP_55	156355720	154367434	23.4534	23.1551	98.73	0	0	46	0	1988240	1.27	96.41	96.39	41.86	41.84
Downloaded sample information.
Species	NCBI accession number	Clean Base(G)	Sample ID
Gallus gallus gallus	SRR21528867	21.46	Ggg01
Gallus gallus gallus	SRR21528890	25.38	Ggg03
Gallus gallus gallus	SRR21528893	33.17	Ggg04
Gallus gallus spadiceus	SRR21528851	26.45	Ggs01
Gallus gallus spadiceus	SRR21528852	25.95	Ggs02
Gallus gallus spadiceus	SRR21528855	20.71	Ggs03
Gallus gallus spadiceus	SRR21528857	23.48	Ggs04
Gallus gallus spadiceus	SRR21528858	23.35	Ggs05
Gallus gallus spadiceus	SRR21528859	30.01	Ggs06
Gallus gallus spadiceus	SRR21528862	23.21	Ggs07
Gallus gallus spadiceus	SRR21528864	22.41	Ggs09
Gallus gallus spadiceus	SRR21528884	26.72	Ggs10
Gallus gallus jabouillei	SRR21528871	23.61	Ggj01
Gallus gallus murghi	SRR21528873	21.51	Ggm01
Gallus gallus murghi	SRR21528874	25.48	Ggm02
Gallus gallus bankiva	SRR21528868	21.74	Ggb01
Gallus gallus bankiva	SRR21528869	22.82	Ggb02
