# Supplementary material for: Genomically Selected Genes Associated with a High Rate of Egg Production in Puan Panjiang Black-Bone Chickens
Source: Animals (Basel). 2025 Jan 27;15(3):363. doi: 10.3390/ani15030363 (PMC11816201; doi:10.3390/ani15030363)
Supplement: Supplementary file 1 [file animals-15-00363-s001.zip › Table S1-S3/Table S2 Categorization of SNPs for HEP and LEP groups.xlsx]

## Sheet: Table S2
Table S2. Categorization of SNPs for HEP and LEP groups.
			HEP		LEP
SNP Category			Number	Ratio	Number	Ratio
Upstream			227734	0.0149	228007	0.0149
Gene body	CDS	Synonymous	146591	0.0096	146781	0.0096
		Nonsyn/Syn ratio (ω)	83717	0.0055	83805	0.0055
		Stop gain	1041	0.0001	1048	0.0001
		Stop loss	125	0	125	0
		unknown	45	0	43	0
	Intronic		6494030	0.4256	6502564	0.4255
	Splicing		524	0	524	0
Downstream			199895	0.0131	200099	0.0131
Upstream/Downstream			13138	0.0009	13124	0.0009
Intergenic			7861558	0.5152	7872705	0.5152
Exonic			231504	0.0152	231787	0.0152
Exonic/Splicing			15	0	15	0
Total			15259917	1	15280627	1
