# Supplementary material for: Genomically Selected Genes Associated with a High Rate of Egg Production in Puan Panjiang Black-Bone Chickens
Source: Animals (Basel). 2025 Jan 27;15(3):363. doi: 10.3390/ani15030363 (PMC11816201; doi:10.3390/ani15030363)
Supplement: Supplementary file 1 [file animals-15-00363-s001.zip › Table S1-S3/Table S3 Data summary of transcriptome sequencing.xlsx]

## Sheet: Table S3
Table S3. Data summary of transcriptome sequencing.
Sample	Tissue	Raw Reads Number	Raw Bases Number	Clean Reads Number	Clean Reads Rate(%)	Clean Bases Number	Clean Base(G)	Low-quality Reads Number	Low-quality Reads Rate(%)	Ns Reads Number	Ns Reads Rate(%)	Adapter Polluted Reads Number	Adapter Polluted Reads Rate(%)	Raw Q30 Bases Rate(%)	Clean Q30 Bases Rate(%)	Raw GC percent(%)	Clean GC percent(%)
liver_1	Liver	45580268	6837040200	45141206	99.04	6771180900	6.77118	0	0	0	0	439062	0.96	97.07	97.06	48.45	48.44
liver_2	Liver	44276462	6641469300	43829798	98.99	6574469700	6.57447	0	0	0	0	446664	1.01	96.91	96.89	49.16	49.16
liver_3	Liver	66759400	10013910000	66147638	99.08	9922145700	9.92215	0	0	0	0	611762	0.92	96.89	96.87	49.47	49.46
liver_4	Liver	44842874	6726431100	44438812	99.1	6665821800	6.66582	0	0	4	0	404058	0.9	97.05	97.04	49.08	49.07
liver_5	Liver	43434632	6515194800	43021518	99.05	6453227700	6.45323	0	0	0	0	413114	0.95	97.1	97.09	50.46	50.46
liver_6	Liver	44658056	6698708400	44243452	99.07	6636517800	6.63652	0	0	2	0	414602	0.93	96.82	96.81	49.2	49.19
liver_7	Liver	45848696	6877304400	45426824	99.08	6814023600	6.81402	0	0	0	0	421872	0.92	96.95	96.93	48.53	48.52
liver_8	Liver	44334724	6650208600	43929592	99.09	6589438800	6.58944	0	0	2	0	405130	0.91	96.69	96.67	48.48	48.48
liver_9	Liver	48954470	7343170500	48266788	98.6	7240018200	7.24002	0	0	0	0	687682	1.4	97.55	97.54	49.68	49.68
liver_10	Liver	44796070	6719410500	44289122	98.87	6643368300	6.64337	0	0	2	0	506946	1.13	97.24	97.22	49.87	49.87
liver_11	Liver	48293082	7243962300	47880768	99.15	7182115200	7.18212	0	0	0	0	412314	0.85	96.89	96.88	48.16	48.15
liver_12	Liver	46893850	7034077500	46384620	98.91	6957693000	6.95769	0	0	0	0	509230	1.09	97	96.98	49.28	49.28
stroma_1	Ovary	44553220	6682983000	44136984	99.07	6620547600	6.62055	0	0	0	0	416236	0.93	96.84	96.82	48.69	48.68
stroma_2	Ovary	42738836	6410825400	42286900	98.94	6343035000	6.34304	0	0	0	0	451936	1.06	96.97	96.95	49.62	49.62
stroma_3	Ovary	42499250	6374887500	41940736	98.69	6291110400	6.29111	0	0	0	0	558514	1.31	97.02	96.99	50.49	50.49
stroma_4	Ovary	45345844	6801876600	44922310	99.07	6738346500	6.73835	0	0	0	0	423534	0.93	96.83	96.82	49.96	49.95
stroma_5	Ovary	43426588	6513988200	42968276	98.94	6445241400	6.44524	0	0	0	0	458312	1.06	96.87	96.85	48.62	48.61
stroma_6	Ovary	44632762	6694914300	44084710	98.77	6612706500	6.61271	0	0	2	0	548050	1.23	97.02	97	49.84	49.84
stroma_7	Ovary	44528414	6679262100	44087524	99.01	6613128600	6.61313	0	0	0	0	440890	0.99	97.05	97.03	49.69	49.68
stroma_8	Ovary	46180364	6927054600	45701832	98.96	6855274800	6.85527	0	0	2	0	478530	1.04	96.88	96.86	48.11	48.1
stroma_9	Ovary	48052040	7207806000	47633142	99.13	7144971300	7.14497	0	0	0	0	418898	0.87	96.51	96.49	48.42	48.4
stroma_10	Ovary	39895354	5984303100	39398278	98.75	5909741700	5.90974	0	0	2	0	497074	1.25	96.97	96.95	50.7	50.7
stroma_11	Ovary	45790518	6868577700	45249098	98.82	6787364700	6.78736	0	0	0	0	541420	1.18	96.98	96.96	49.32	49.31
stroma_12	Ovary	46027182	6904077300	45491754	98.84	6823763100	6.82376	0	0	0	0	535428	1.16	96.99	96.97	49.96	49.96
swf_1	Follicles	46248018	6937202700	45732746	98.89	6859911900	6.85991	0	0	0	0	515272	1.11	97.08	97.06	50.11	50.11
swf_2	Follicles	47565720	7134858000	47047966	98.91	7057194900	7.05719	0	0	2	0	517752	1.09	97.18	97.17	49.02	49
swf_3	Follicles	46578380	6986757000	46159632	99.1	6923944800	6.92394	0	0	0	0	418748	0.9	96.85	96.83	49.3	49.29
swf_4	Follicles	46893690	7034053500	46449172	99.05	6967375800	6.96738	0	0	2	0	444516	0.95	96.69	96.67	48.86	48.85
swf_5	Follicles	44243146	6636471900	43551236	98.44	6532685400	6.53269	0	0	2	0	691908	1.56	97.15	97.12	50.71	50.71
swf_6	Follicles	44416902	6662535300	44039568	99.15	6605935200	6.60594	0	0	6	0	377328	0.85	96.69	96.67	48.71	48.7
swf_7	Follicles	43563226	6534483900	43167192	99.09	6475078800	6.47508	0	0	0	0	396034	0.91	97.23	97.22	49.41	49.4
swf_8	Follicles	42023106	6303465900	41557650	98.89	6233647500	6.23365	0	0	4	0	465452	1.11	96.74	96.72	49.52	49.51
swf_9	Follicles	47705618	7155842700	47185050	98.91	7077757500	7.07776	0	0	0	0	520568	1.09	97.11	97.09	50.19	50.19
swf_10	Follicles	45540162	6831024300	45113672	99.06	6767050800	6.76705	0	0	0	0	426490	0.94	96.65	96.64	49.23	49.22
swf_11	Follicles	40733014	6109952100	40251928	98.82	6037789200	6.03779	0	0	0	0	481086	1.18	96.97	96.95	50.26	50.26
swf_12	Follicles	46312904	6946935600	45907774	99.13	6886166100	6.88617	0	0	0	0	405130	0.87	96.89	96.88	48.76	48.75
syf_1	Follicles	40988822	6148323300	40617740	99.09	6092661000	6.09266	0	0	0	0	371082	0.91	96.82	96.81	48.74	48.73
syf_2	Follicles	45335276	6800291400	44913826	99.07	6737073900	6.73707	0	0	2	0	421448	0.93	96.8	96.78	48.45	48.43
syf_3	Follicles	42972044	6445806600	42556004	99.03	6383400600	6.3834	0	0	0	0	416040	0.97	96.65	96.63	48.73	48.72
syf_4	Follicles	48077652	7211647800	47685484	99.18	7152822600	7.15282	0	0	2	0	392166	0.82	97.02	97.01	49.41	49.41
syf_5	Follicles	46143322	6921498300	45707494	99.06	6856124100	6.85612	0	0	0	0	435828	0.94	97.01	96.99	48.91	48.91
syf_6	Follicles	44951724	6742758600	44544034	99.09	6681605100	6.68161	0	0	0	0	407690	0.91	96.86	96.84	49.31	49.3
syf_7	Follicles	47123222	7068483300	46646028	98.99	6996904200	6.9969	0	0	0	0	477194	1.01	96.93	96.91	48.79	48.78
syf_8	Follicles	46956318	7043447700	46506362	99.04	6975954300	6.97595	0	0	0	0	449956	0.96	96.69	96.67	49.31	49.3
syf_9	Follicles	46331248	6949687200	45901868	99.07	6885280200	6.88528	0	0	0	0	429380	0.93	96.76	96.74	48.78	48.77
syf_10	Follicles	45949866	6892479900	45552094	99.13	6832814100	6.83281	0	0	2	0	397770	0.87	96.59	96.58	49.1	49.09
syf_11	Follicles	47295690	7094353500	46865018	99.09	7029752700	7.02975	0	0	0	0	430672	0.91	96.88	96.86	48.93	48.92
